# Supplementary material for: Short-Term Benefits from Manual Therapy as an Adjunct Treatment for Persistent Postural-Perceptual Dizziness Symptoms: A Preliminary Prospective Case Series
Source: J Funct Morphol Kinesiol. 2024 May 3;9(2):82. doi: 10.3390/jfmk9020082 (PMC11130853; doi:10.3390/jfmk9020082)
Supplement: Supplementary file 1 [file jfmk-09-00082-s001.zip]

Archive with 1 entries (1 files):
- jfmk-2953605-supplementary.pdf
